# Supplementary material for: Sustainable β-carotene production by engineered S. cerevisiae using sucrose and agricultural by-products
Source: Bioresour Bioprocess. 2025 Sep 13;12(1):96. doi: 10.1186/s40643-025-00936-y (PMC12433382; doi:10.1186/s40643-025-00936-y)
Supplement: Supplementary file 1 — Supplementary Material 1 [file 40643_2025_936_MOESM1_ESM.xlsx]

## Sheet: cost calculation (paper)
1 )	medium:	Basal salt medium										*YE=yeast extract, FE=fish extract
		N-source :	yeast extract/peptone														exchange rate : $1 to 35.65 THB
		C- source :	sucrose									condition	Beta-carotene titer (mg/L)	Cost for beta-carotene production (baht/L)	Cost for beta-carotene production (USD/L)	beta-carotene production cost (bath/g beta-carotene)	beta-carotene production cost (USD/g beta-carotene)
		working volume :	2 L									1) sucrose/YE:peptone	23.3	78.7747	2.20967	3380.89	94.8356
							*(exchange rate : $1 to 35.65 THB)					2) sucrose mix with galactose/YE:peptone	26.836	527.525	14.7973	19657.4	551.398
		component	brand	usage (g/L)	price (baht/g)	Medium cost for beta-carotene production (baht/L)	price (USD/g), (USD/mL for trace SC)	price (USD/kg), (USD/L for trace SC)	Medium cost for beta-carotene production (USD/L)			3) M-molasses/YE:peptone	20.359	81.3307	2.28137	3994.83	112.057
		(NH4)2SO4	CARLO code 420777	5	0.42	2.1	0.0117812	11.7812	0.058906			7) sucrose/FE (100)	11.619	10.6647	0.29915	917.868	25.7467
		KH2PO4	CARLO code 471687	3	1.1	3.3	0.0308555	30.8555	0.0925666			5) sucrose/FE:YE (90:10)	16.024	17.4757	0.490202	1090.6	30.5918
		MgSO4 7H2O	CARLO code 459667	0.5	0.65	0.325	0.0182328	18.2328	0.00911641			6) sucrose/FE:YE (80:20)	17.628	24.2867	0.681254	1377.73	38.6461
		Yeast extract	Himedia	20	2.22	44.4	0.0622721	62.2721	1.24544			7) sucrose/FE:YE (70:30)	21.459	31.0977	0.872306	1449.17	40.6499
		Peptone	Himedia	10	2.56	25.6	0.0718093	71.8093	0.718093			8) M-molasses/ FE:YE (80:20)	17.02	26.8427	0.752951	1577.13	44.2392
		Trace SC		1 mL/L	0.04971 baht/mL	0.04971	0.00139439	1.39439	0.00139439			9) sucrose/YE:peptone (add BHT)	36.41	80.3497	2.25385	2206.8	61.9019
		sucrose	Commercial grade (มิตรผล)	120	0.025	3	0.000701262	0.701262	0.0841515
		total				78.7747			2.20967
2)	medium:	Basal salt medium
		N-source :	yeast extract/peptone
		C- source :	sucrose mix with galactose
		working volume :	2 L
							*(exchange rate : $1 to 35.65 THB)
		component	brand	usage (g/L)	price (baht/g)	Medium cost for beta-carotene production (baht/L)	price (USD/g), (USD/mL for trace SC)	price (USD/kg), (USD/L for trace SC)	Medium cost for beta-carotene production (USD/L)
		(NH4)2SO4	Merck	5	0.42	2.1	0.0117812	11.7812	0.058906
		KH2PO4	Merck	3	1.1	3.3	0.0308555	30.8555	0.0925666
		MgSO4 7H2O	Carlo erba reagents	0.5	0.65	0.325	0.0182328	18.2328	0.00911641
		Yeast extract	Himedia	20	2.22	44.4	0.0622721	62.2721	1.24544
		Peptone	Himedia	10	2.56	25.6	0.0718093	71.8093	0.718093
		Trace SC		1 mL/L	0.04971 baht/mL	0.04971	0.00139439	1.39439	0.00139439
		sucrose	Commercial grade (มิตรผล)	70	0.025	1.75	0.000701262	0.701262	0.0490884
		galactose	difco	50	9	450	0.252454	252.454	12.6227
		total				527.525			14.7973
3)	medium:	Basal salt medium
		N-source :	yeast extract/peptone
		C- source :	M-molasses
		working volume :	2 L
							*(exchange rate : $1 to 35.65 THB)
		component	brand	usage (g/L)	price (baht/g)	Medium cost for beta-carotene production (baht/L)	price (USD/g), (USD/mL for trace SC)	price (USD/kg), (USD/L for trace SC)	Medium cost for beta-carotene production (USD/L)
		(NH4)2SO4	Merck	5	0.42	2.1	0.0117812	11.7812	0.058906
		KH2PO4	Merck	3	1.1	3.3	0.0308555	30.8555	0.0925666
		MgSO4 7H2O	Carlo erba reagents	0.5	0.65	0.325	0.0182328	18.2328	0.00911641
		Yeast extract	Himedia	20	2.22	44.4	0.0622721	62.2721	1.24544
		Peptone	Himedia	10	2.56	25.6	0.0718093	71.8093	0.718093
		Trace SC		1 mL/L	0.04971 baht/mL	0.04971	0.00139439	1.39439	0.00139439
		M-molasses	Commercial grade (มิตรผล)	277.8	0.02	5.556	0.00056101	0.56101	0.155849
		total				81.3307	#VALUE!	#VALUE!	2.28137
4)	medium:	Basal salt medium
		N-source :	fish extract (100)/peptone
		C- source :	sucrose
		working volume :	2 L
							*(exchange rate : $1 to 35.65 THB)
		component	brand	usage (g/L)	price (baht/g)	Medium cost for beta-carotene production (baht/L)	price (USD/g), (USD/mL for trace SC)	price (USD/kg), (USD/L for trace SC)	Medium cost for beta-carotene production (USD/L)
		(NH4)2SO4	Merck	5	0.42	2.1	0.0117812	11.7812	0.058906
		KH2PO4	Merck	3	1.1	3.3	0.0308555	30.8555	0.0925666
		MgSO4 7H2O	Carlo erba reagents	0.5	0.65	0.325	0.0182328	18.2328	0.00911641
		Yeast extract	Himedia	0	2.22	0	0.0622721	62.2721	0
		Peptone	Himedia	0	2.56	0	0.0718093	71.8093	0
		fish extract	Commercial grade	30	0.063	1.89	0.00176718	1.76718	0.0530154
		Trace SC		1 mL/L	0.04971 baht/mL	0.04971	0.00139439	1.39439	0.00139439
		sucrose	Commercial grade (มิตรผล)	120	0.025	3	0.000701262	0.701262	0.0841515
		total				10.6647			0.29915
5)	medium:	Basal salt medium
		N-source :	fish extract + yeast extract (90:10)/peptone
		C- source :	sucrose
		working volume :	2 L
							*(exchange rate : $1 to 35.65 THB)
		component	brand	usage (g/L)	price (baht/g)	Medium cost for beta-carotene production (baht/L)	price (USD/g), (USD/mL for trace SC)	price (USD/kg), (USD/L for trace SC)	Medium cost for beta-carotene production (USD/L)
		(NH4)2SO4	Merck	5	0.42	2.1	0.0117812	11.7812	0.058906
		KH2PO4	Merck	3	1.1	3.3	0.0308555	30.8555	0.0925666
		MgSO4 7H2O	Carlo erba reagents	0.5	0.65	0.325	0.0182328	18.2328	0.00911641
		Yeast extract	Himedia	2	2.22	4.44	0.0622721	62.2721	0.124544
		Peptone	Himedia	1	2.56	2.56	0.0718093	71.8093	0.0718093
		fish extract	Commercial grade	27	0.063	1.701	0.00176718	1.76718	0.0477139
		Trace SC		1 mL/L	0.04971 baht/mL	0.04971	0.00139439	1.39439	0.00139439
		sucrose	Commercial grade (มิตรผล)	120	0.025	3	0.000701262	0.701262	0.0841515
		total				17.4757			0.490202
6)	medium:	Basal salt medium
		N-source :	fish extract + yeast extract (80:20)/peptone
		C- source :	sucrose
		working volume :	2 L
							*(exchange rate : $1 to 35.65 THB)
		component	brand	usage (g/L)	price (baht/g)	Medium cost for beta-carotene production (baht/L)	price (USD/g), (USD/mL for trace SC)	price (USD/kg), (USD/L for trace SC)	Medium cost for beta-carotene production (USD/L)
		(NH4)2SO4	CARLO code 420777	5	0.42	2.1	0.0117812	11.7812	0.058906
		KH2PO4	CARLO code 471687	3	1.1	3.3	0.0308555	30.8555	0.0925666
		MgSO4 7H2O	CARLO code 459667	0.5	0.65	0.325	0.0182328	18.2328	0.00911641
		Yeast extract	Himedia	4	2.22	8.88	0.0622721	62.2721	0.249088
		Peptone	Himedia	2	2.56	5.12	0.0718093	71.8093	0.143619
		fish extract	Commercial grade	24	0.063	1.512	0.00176718	1.76718	0.0424123
		Trace SC		1 mL/L	0.04971 baht/mL	0.04971	0.00139439	1.39439	0.00139439
		sucrose	Commercial grade (มิตรผล)	120	0.025	3	0.000701262	0.701262	0.0841515
		total				24.2867			0.681254
7)	medium:	Basal salt medium
		N-source :	fish extract + yeast extract (70:30)/peptone
		C- source :	sucrose
		working volume :	2 L
							*(exchange rate : $1 to 35.65 THB)
		component	brand	usage (g/L)	price (baht/g)	Medium cost for beta-carotene production (baht/L)	price (USD/g), (USD/mL for trace SC)	price (USD/kg), (USD/L for trace SC)	Medium cost for beta-carotene production (USD/L)
		(NH4)2SO4	Merck	5	0.42	2.1	0.0117812	11.7812	0.058906
		KH2PO4	Merck	3	1.1	3.3	0.0308555	30.8555	0.0925666
		MgSO4 7H2O	Carlo erba reagents	0.5	0.65	0.325	0.0182328	18.2328	0.00911641
		Yeast extract	Himedia	6	2.22	13.32	0.0622721	62.2721	0.373633
		Peptone	Himedia	3	2.56	7.68	0.0718093	71.8093	0.215428
		fish extract	Commercial grade	21	0.063	1.323	0.00176718	1.76718	0.0371108
		Trace SC		1 mL/L	0.04971 baht/mL	0.04971	0.00139439	1.39439	0.00139439
		sucrose	Commercial grade (มิตรผล)	120	0.025	3	0.000701262	0.701262	0.0841515
		total				31.0977			0.872306
8)	medium:	Basal salt medium
		N-source :	fish extract + yeast extract (80:20)/peptone
		C- source :	M-molasses
		working volume :	2 L
							*(exchange rate : $1 to 35.65 THB)
		component	brand	usage (g/L)	price (baht/g)	Medium cost for beta-carotene production (baht/L)	price (USD/g), (USD/mL for trace SC)	price (USD/kg), (USD/L for trace SC)	Medium cost for beta-carotene production (USD/L)
		(NH4)2SO4	CARLO code 420777	5	0.42	2.1	0.0117812	11.7812	0.058906
		KH2PO4	CARLO code 471687	3	1.1	3.3	0.0308555	30.8555	0.0925666
		MgSO4 7H2O	CARLO code 459667	0.5	0.65	0.325	0.0182328	18.2328	0.00911641
		Yeast extract	Himedia	4	2.22	8.88	0.0622721	62.2721	0.249088
		Peptone	Himedia	2	2.56	5.12	0.0718093	71.8093	0.143619
		fish extract	Commercial grade	24	0.063	1.512	0.00176718	1.76718	0.0424123
		Trace SC		1 mL/L	0.04971 baht/mL	0.04971	0.00139439	1.39439	0.00139439
		M-molasses	Commercial grade (มิตรผล)	277.8	0.02	5.556	0.00056101	0.56101	0.155849
		total				26.8427			0.752951
9 )	medium:	Basal salt medium
		N-source :	yeast extract
		C- source :	sucrose
		working volume :	2 L
							*(exchange rate : $1 to 35.65 THB)
		component	brand	usage (g/L)	price (baht/g)	Medium cost for beta-carotene production (baht/L)	price (USD/g), (USD/mL for trace SC)	price (USD/kg), (USD/L for trace SC)	Medium cost for beta-carotene production (USD/L)
		(NH4)2SO4	CARLO code 420777	5	0.42	2.1	0.0117812	11.7812	0.058906
		KH2PO4	CARLO code 471687	3	1.1	3.3	0.0308555	30.8555	0.0925666
		MgSO4 7H2O	CARLO code 459667	0.5	0.65	0.325	0.0182328	18.2328	0.00911641
		Yeast extract	Himedia	20	2.22	44.4	0.0622721	62.2721	1.24544
		Peptone	Himedia	10	2.56	25.6	0.0718093	71.8093	0.718093
		Trace SC		1 mL/L	0.04971 baht/mL	0.04971	0.00139439	1.39439	0.00139439
		sucrose	Commercial grade (มิตรผล)	120	0.025	3	0.000701262	0.701262	0.0841515
		BHT	aldrich	0.5	3.15	1.575	0.088359	88.359	0.0441795
		total				80.3497			2.25385
											0
											0
											0
											0
